# Supplementary material for: Genetics of tibia bone properties of crossbred commercial laying hens in different housing systems
Source: G3 (Bethesda). 2022 Dec 1;13(2):jkac302. doi: 10.1093/g3journal/jkac302 (PMC9911068; doi:10.1093/g3journal/jkac302)
Supplement: jkac302_Supplementary_Data [file jkac302_supplementary_data.zip]

Archive with 7 entries (7 files):
- File_S1_G3-2022-403923.docx
- Supplemental_Table_Legends_G3-2022-403923.docx
- Table_S1_G3-2022-403923.xlsx
- Table_S2_G3-2022-403923.xlsx
- Table_S3_G3-2022-403923.xlsx
- Table_S4_G3-2022-403923.xlsx
- Table_S5_G3-2022-403923.xlsx
