# Supplementary material for: Genetics of tibia bone properties of crossbred commercial laying hens in different housing systems
Source: G3 (Bethesda). 2022 Dec 1;13(2):jkac302. doi: 10.1093/g3journal/jkac302 (PMC9911068; doi:10.1093/g3journal/jkac302)
Supplement: jkac302_Supplementary_Data [file jkac302_supplementary_data.zip › Table_S1_G3-2022-403923.xlsx]

## Sheet: supplementary_table_sample_size
Crossbred	Housing	Trait	Sample size
Bovans	PEN	bone strength	187
Bovans	PEN	body weight	197
Bovans	PEN	QCT	185
Bovans	CAGE	bone strength	210
Bovans	CAGE	body weight	218
Bovans	CAGE	QCT	208
LSL	PEN	bone strength	212
LSL	PEN	body weight	214
LSL	PEN	QCT	212
LSL	CAGE	bone strength	211
LSL	CAGE	body weight	214
LSL	CAGE	QCT	210
