# Supplementary material for: Genetics of tibia bone properties of crossbred commercial laying hens in different housing systems
Source: G3 (Bethesda). 2022 Dec 1;13(2):jkac302. doi: 10.1093/g3journal/jkac302 (PMC9911068; doi:10.1093/g3journal/jkac302)
Supplement: jkac302_Supplementary_Data [file jkac302_supplementary_data.zip › Table_S3_G3-2022-403923.xlsx]

## Sheet: candidate_gwas
chr	marker	position	estimate	LRT	p-value	scan
2	Gga_rs14128686	2753309	-9.60087	7.64941	0.00567908	Bone strength (Bovans, CAGE)
2	GGaluGA130305	2851766	-11.5068	10.9987	0.000911782	Bone strength (Bovans, CAGE)
2	Gga_rs14128872	2898476	-9.77184	7.90103	0.00494067	Bone strength (Bovans, CAGE)
3	Gga_rs14334538	30847916	-19.4093	9.70158	0.0018411	Bone strength (LSL, PEN)
3	Gga_rs14334538	30847916	-12.1864	9.40616	0.00216258	Bone strength (LSL, JOINT)
3	GGaluGA214835	30915421	-17.3701	7.83209	0.00513267	Bone strength (LSL, PEN)
3	GGaluGA214835	30915421	-10.8605	7.50814	0.00614209	Bone strength (LSL, JOINT)
3	Gga_rs14334619	30934638	-17.3701	7.83209	0.00513267	Bone strength (LSL, PEN)
3	Gga_rs14334619	30934638	-10.8605	7.50814	0.00614209	Bone strength (LSL, JOINT)
8	Gga_rs15934087	25373822	10.4267	6.86118	0.00880885	Bone strength (LSL, JOINT)
8	GGaluGA331344	25483295	7.08235	6.66186	0.00984982	Bone strength (LSL, JOINT)
23	GGaluGA187566	1277869	-22.2971	7.70105	0.00551887	Bone strength (Bovans, PEN)
23	GGaluGA187566	1277869	-11.9579	7.80801	0.00520151	Bone strength (Bovans, JOINT)
23	Gga_rs13529757	1279540	-28.8372	8.92514	0.00281271	Bone strength (Bovans, PEN)
23	Gga_rs13529757	1279540	-14.129	8.26886	0.00403308	Bone strength (Bovans, JOINT)
