# Supplementary material for: Genetics of tibia bone properties of crossbred commercial laying hens in different housing systems
Source: G3 (Bethesda). 2022 Dec 1;13(2):jkac302. doi: 10.1093/g3journal/jkac302 (PMC9911068; doi:10.1093/g3journal/jkac302)
Supplement: jkac302_Supplementary_Data [file jkac302_supplementary_data.zip › Table_S4_G3-2022-403923.xlsx]

## Sheet: Sheet1
Genomic heritabilities and correlations between housing systems
	Estimate	Standard error
Crosses combined
Heritability of bone strength (CAGE)	0.200184	0.167799
Heritability of bone strength (PEN)	0.513694	0.138796
Genetic correlation of bone strength (PEN-CAGE)	0.872706	0.485518
Bovans
Heritability of bone strength (CAGE)	0.496751	0.235118
Heritability of bone strength (PEN)	0.417411	0.26684
Genetic correlation of bone strength (PEN-CAGE)	0.866437	0.555566
LSL
Heritability of bone strength (CAGE)	0.240946	0.266072
Heritability of bone strength (PEN)	0.479394	0.23485
Genetic correlation of bone strength (PEN-CAGE)	0.892693	0.685918
