# Supplementary material for: Genetics of tibia bone properties of crossbred commercial laying hens in different housing systems
Source: G3 (Bethesda). 2022 Dec 1;13(2):jkac302. doi: 10.1093/g3journal/jkac302 (PMC9911068; doi:10.1093/g3journal/jkac302)
Supplement: jkac302_Supplementary_Data [file jkac302_supplementary_data.zip › Table_S5_G3-2022-403923.xlsx]

## Sheet: supplementary_table_qct_crosses
trait	chr	marker_id	ps	estimates	LRT	p	scan	cross
QCT PC3 'low cortical density'	1	Gga_rs15409314	123408718	0.582747	21.5085	3.52259e-06	CAGE	LSL
QCT PC1 'high density, thickness, content'	1	Gga_rs13939216	131958610	2.9621	23.6158	1.1762e-06	CAGE	LSL
QCT PC1 'high density, thickness, content'	1	Gga_rs14887858	132015352	3.10901	21.3771	3.77254e-06	CAGE	LSL
QCT PC1 'high density, thickness, content'	1	Gga_rs13939244	132030447	2.9621	23.6158	1.1762e-06	CAGE	LSL
QCT PC1 'high density, thickness, content'	1	Gga_rs13939265	132060452	3.10901	21.3771	3.77254e-06	CAGE	LSL
QCT PC1 'high density, thickness, content'	1	Gga_rs13624213	132092333	2.9621	23.6158	1.1762e-06	CAGE	LSL
QCT PC1 'high density, thickness, content'	1	Gga_rs14888012	132217834	2.9621	23.6158	1.1762e-06	CAGE	LSL
QCT PC1 'high density, thickness, content'	1	GGaluGA044325	132238134	2.9621	23.6158	1.1762e-06	CAGE	LSL
QCT PC1 'high density, thickness, content'	1	Gga_rs15423843	132257344	2.9621	23.6158	1.1762e-06	CAGE	LSL
QCT PC1 'high density, thickness, content'	1	GGaluGA044338	132274946	2.9621	23.6158	1.1762e-06	CAGE	LSL
QCT PC1 'high density, thickness, content'	1	Gga_rs13940234	132960547	2.80266	21.0781	4.40943e-06	CAGE	LSL
QCT PC2 'long bone length'	2	Gga_rs10723800	55321235	-0.89123	22.8915	1.71406e-06	PEN	Bovans
QCT PC2 'long bone length'	2	Gga_rs10723800	55321235	-0.640905	26.356	2.83941e-07	JOINT	Bovans
QCT PC2 'long bone length'	2	Gga_rs15997054	55376377	-0.929226	25.0966	5.45298e-07	PEN	Bovans
QCT PC2 'long bone length'	2	Gga_rs15997054	55376377	-0.65724	28.1574	1.11842e-07	JOINT	Bovans
QCT PC2 'long bone length'	2	Gga_rs14185507	55833673	-0.912101	24.3699	7.95028e-07	PEN	Bovans
QCT PC2 'long bone length'	2	Gga_rs14185507	55833673	-0.643746	27.4198	1.63746e-07	JOINT	Bovans
QCT PC3 'low cortical density'	3	GGaluGA221736	50377056	-0.434944	21.9177	2.84601e-06	JOINT	LSL
QCT PC3 'low cortical density'	3	GGaluGA221778	50498366	0.464203	21.1878	4.16411e-06	JOINT	LSL
QCT PC3 'low cortical density'	3	GGaluGA232964	88093788	-3.02837	21.2167	4.10175e-06	JOINT	Bovans
QCT PC2 'long bone length'	4	Gga_rs14490203	73694990	1.21556	34.5874	4.07541e-09	CAGE	LSL
QCT PC3 'low cortical density'	4	Gga_rs14490203	73694990	0.916623	34.524	4.2103e-09	CAGE	LSL
QCT PC2 'long bone length'	4	Gga_rs14490203	73694990	0.970332	31.5165	1.97752e-08	JOINT	LSL
QCT PC3 'low cortical density'	4	Gga_rs14490203	73694990	0.617845	20.6675	5.46369e-06	JOINT	LSL
QCT PC2 'long bone length'	4	Gga_rs14490405	73994772	1.23751	34.3884	4.51406e-09	CAGE	LSL
QCT PC3 'low cortical density'	4	Gga_rs14490405	73994772	0.959352	36.3782	1.62512e-09	CAGE	LSL
QCT PC2 'long bone length'	4	Gga_rs14490405	73994772	0.989668	32.7202	1.06423e-08	JOINT	LSL
QCT PC3 'low cortical density'	4	Gga_rs14490405	73994772	0.612736	20.1826	7.03897e-06	JOINT	LSL
QCT PC2 'long bone length'	4	Gga_rs16436162	75151189	1.15896	24.495	7.45044e-07	PEN	LSL
QCT PC2 'long bone length'	4	Gga_rs16436162	75151189	1.37928	40.7425	1.73667e-10	CAGE	LSL
QCT PC3 'low cortical density'	4	Gga_rs16436162	75151189	0.984804	35.976	1.99762e-09	CAGE	LSL
QCT PC2 'long bone length'	4	Gga_rs16436162	75151189	1.246	51.8288	6.05516e-13	JOINT	LSL
QCT PC3 'low cortical density'	4	Gga_rs16436162	75151189	0.620769	20.2403	6.83004e-06	JOINT	LSL
QCT PC2 'long bone length'	4	Gga_rs16436440	75724258	0.619541	22.1514	2.5197e-06	JOINT	LSL
QCT PC2 'long bone length'	4	Gga_rs14490981	75748329	1.15825	25.4226	4.60499e-07	PEN	LSL
QCT PC2 'long bone length'	4	Gga_rs14490981	75748329	1.37928	40.7425	1.73667e-10	CAGE	LSL
QCT PC3 'low cortical density'	4	Gga_rs14490981	75748329	0.984804	35.976	1.99762e-09	CAGE	LSL
QCT PC2 'long bone length'	4	Gga_rs14490981	75748329	1.24342	52.861	3.58047e-13	JOINT	LSL
QCT PC3 'low cortical density'	4	Gga_rs14490981	75748329	0.623171	20.8679	4.92078e-06	JOINT	LSL
QCT PC2 'long bone length'	4	GGaluGA265966	75796627	1.15825	25.4226	4.60499e-07	PEN	LSL
QCT PC2 'long bone length'	4	GGaluGA265966	75796627	1.37928	40.7425	1.73667e-10	CAGE	LSL
QCT PC3 'low cortical density'	4	GGaluGA265966	75796627	0.984804	35.976	1.99762e-09	CAGE	LSL
QCT PC2 'long bone length'	4	GGaluGA265966	75796627	1.24342	52.861	3.58047e-13	JOINT	LSL
QCT PC3 'low cortical density'	4	GGaluGA265966	75796627	0.623171	20.8679	4.92078e-06	JOINT	LSL
QCT PC2 'long bone length'	4	GGaluGA265969	75827200	1.15825	25.4226	4.60499e-07	PEN	LSL
QCT PC2 'long bone length'	4	GGaluGA265969	75827200	1.37928	40.7425	1.73667e-10	CAGE	LSL
QCT PC3 'low cortical density'	4	GGaluGA265969	75827200	0.984804	35.976	1.99762e-09	CAGE	LSL
QCT PC2 'long bone length'	4	GGaluGA265969	75827200	1.24342	52.861	3.58047e-13	JOINT	LSL
QCT PC3 'low cortical density'	4	GGaluGA265969	75827200	0.623171	20.8679	4.92078e-06	JOINT	LSL
QCT PC2 'long bone length'	4	Gga_rs15619223	75850294	1.15825	25.4226	4.60499e-07	PEN	LSL
QCT PC2 'long bone length'	4	Gga_rs15619223	75850294	1.37928	40.7425	1.73667e-10	CAGE	LSL
QCT PC3 'low cortical density'	4	Gga_rs15619223	75850294	0.984804	35.976	1.99762e-09	CAGE	LSL
QCT PC2 'long bone length'	4	Gga_rs15619223	75850294	1.24342	52.861	3.58047e-13	JOINT	LSL
QCT PC3 'low cortical density'	4	Gga_rs15619223	75850294	0.623171	20.8679	4.92078e-06	JOINT	LSL
QCT PC2 'long bone length'	4	GGaluGA266052	76229679	1.14837	31.8029	1.70637e-08	CAGE	LSL
QCT PC3 'low cortical density'	4	GGaluGA266052	76229679	0.971777	40.5161	1.94999e-10	CAGE	LSL
QCT PC2 'long bone length'	4	GGaluGA266052	76229679	0.986034	37.215	1.05795e-09	JOINT	LSL
QCT PC3 'low cortical density'	4	GGaluGA266052	76229679	0.621873	23.6868	1.13357e-06	JOINT	LSL
QCT PC2 'long bone length'	4	GGaluGA266058	76258758	1.14837	31.8029	1.70637e-08	CAGE	LSL
QCT PC3 'low cortical density'	4	GGaluGA266058	76258758	0.971777	40.5161	1.94999e-10	CAGE	LSL
QCT PC2 'long bone length'	4	GGaluGA266058	76258758	0.986034	37.215	1.05795e-09	JOINT	LSL
QCT PC3 'low cortical density'	4	GGaluGA266058	76258758	0.621873	23.6868	1.13357e-06	JOINT	LSL
QCT PC3 'low cortical density'	4	Gga_rs14491543	76545180	0.937532	31.1566	2.38024e-08	CAGE	LSL
QCT PC3 'low cortical density'	4	GGaluGA266309	76694164	0.570933	24.1875	8.73957e-07	CAGE	LSL
QCT PC1 'high density, thickness, content'	5	Gga_rs16497071	40497275	-1.33132	20.5068	5.94203e-06	JOINT	Bovans
QCT PC1 'high density, thickness, content'	5	Gga_rs14537028	40590475	-1.30265	19.5225	9.94204e-06	JOINT	Bovans
QCT PC2 'long bone length'	6	Gga_rs15775986	10233400	0.494678	20.1377	7.20621e-06	JOINT	Bovans
QCT PC2 'long bone length'	6	Gga_rs14572282	10244114	0.561231	25.0747	5.51507e-07	JOINT	Bovans
QCT PC2 'long bone length'	6	Gga_rs14572322	10276275	0.555136	24.5224	7.34498e-07	JOINT	Bovans
QCT PC2 'long bone length'	6	Gga_rs10721864	10310760	-0.624724	22.404	2.20915e-06	JOINT	Bovans
QCT PC2 'long bone length'	6	GGaluGA297377	10389352	0.628319	27.7115	1.40822e-07	JOINT	Bovans
QCT PC2 'long bone length'	6	GGaluGA297504	10618886	0.761213	19.7366	8.88807e-06	JOINT	Bovans
QCT PC2 'long bone length'	6	Gga_rs15777451	10820248	-1.11564	24.3705	7.94762e-07	CAGE	Bovans
QCT PC2 'long bone length'	6	Gga_rs15777451	10820248	-0.991468	23.6088	1.18046e-06	JOINT	Bovans
QCT PC2 'long bone length'	6	GGaluGA297591	10859225	-1.11564	24.3705	7.94762e-07	CAGE	Bovans
QCT PC2 'long bone length'	6	GGaluGA297591	10859225	-0.991468	23.6088	1.18046e-06	JOINT	Bovans
QCT PC2 'long bone length'	6	Gga_rs13566175	11403561	-0.90144	20.9711	4.66252e-06	PEN	Bovans
QCT PC2 'long bone length'	6	Gga_rs13566175	11403561	-1.04589	40.2958	2.18276e-10	CAGE	Bovans
QCT PC2 'long bone length'	6	Gga_rs13566175	11403561	-0.981314	55.3484	1.00919e-13	JOINT	Bovans
QCT PC2 'long bone length'	6	GGaluGA297786	11477631	-0.92203	21.1709	4.20094e-06	PEN	Bovans
QCT PC2 'long bone length'	6	GGaluGA297786	11477631	-1.12311	47.1325	6.63469e-12	CAGE	Bovans
QCT PC2 'long bone length'	6	GGaluGA297786	11477631	-1.00881	58.539	1.9984e-14	JOINT	Bovans
QCT PC2 'long bone length'	6	Gga_rs16542063	11558459	-0.700007	20.9772	4.64772e-06	CAGE	Bovans
QCT PC2 'long bone length'	6	Gga_rs16542063	11558459	-0.748107	38.1573	6.52649e-10	JOINT	Bovans
QCT PC1 'high density, thickness, content'	6	GGaluGA306344	33580943	10.917	21.297	3.93354e-06	CAGE	LSL
QCT PC1 'high density, thickness, content'	6	GGaluGA306348	33601696	10.917	21.297	3.93354e-06	CAGE	LSL
QCT PC3 'low cortical density'	9	GGaluGA337965	8939638	0.498247	20.9784	4.64493e-06	CAGE	Bovans
QCT PC1 'high density, thickness, content'	19	GGaluGA127964	7292331	2.48954	20.6816	5.4234e-06	JOINT	LSL
QCT PC1 'high density, thickness, content'	26	Gga_rs15230125	2251364	-4.76787	24.0473	9.39983e-07	CAGE	LSL
QCT PC1 'high density, thickness, content'	26	Gga_rs15230192	2267961	-4.76787	24.0473	9.39983e-07	CAGE	LSL
QCT PC1 'high density, thickness, content'	26	GGaluGA196172	2305721	-4.76787	24.0473	9.39983e-07	CAGE	LSL
QCT PC2 'long bone length'	27	GGaluGA200017	6070932	1.20436	22.8174	1.78144e-06	PEN	LSL
QCT PC2 'long bone length'	27	GGaluGA200017	6070932	1.01756	30.9642	2.62834e-08	JOINT	LSL
QCT PC2 'long bone length'	27	Gga_rs14707919	6087051	1.20436	22.8174	1.78144e-06	PEN	LSL
QCT PC2 'long bone length'	27	Gga_rs14707919	6087051	1.01756	30.9642	2.62834e-08	JOINT	LSL
QCT PC2 'long bone length'	27	Gga_rs15242849	6147189	1.42239	19.8864	8.21838e-06	PEN	LSL
QCT PC2 'long bone length'	27	Gga_rs15242849	6147189	1.02715	21.1287	4.29437e-06	JOINT	LSL
QCT PC2 'long bone length'	27	Gga_rs13814655	6301712	-0.499521	28.6006	8.89534e-08	JOINT	LSL
QCT PC2 'long bone length'	27	Gga_rs16703559	6335201	-0.564992	20.0603	7.50364e-06	PEN	LSL
QCT PC2 'long bone length'	27	Gga_rs16703559	6335201	-0.507161	29.8728	4.61351e-08	JOINT	LSL
QCT PC2 'long bone length'	27	GGaluGA200083	6343389	1.12998	20.0603	7.50364e-06	PEN	LSL
QCT PC2 'long bone length'	27	GGaluGA200083	6343389	1.01432	29.8728	4.61351e-08	JOINT	LSL
QCT PC2 'long bone length'	27	Gga_rs16207951	6347353	-0.564992	20.0603	7.50364e-06	PEN	LSL
QCT PC2 'long bone length'	27	Gga_rs16207951	6347353	-0.507161	29.8728	4.61351e-08	JOINT	LSL
